# Supplementary material for: Comprehensive profiling of alternative splicing landscape during cold acclimation in tea plant
Source: BMC Genomics. 2020 Jan 20;21:65. doi: 10.1186/s12864-020-6491-6 (PMC6971990; doi:10.1186/s12864-020-6491-6)
Supplement: Supplementary file 1 — Additional file 1: Table S1. The number and percentages of splicing donor-acceptor di-nucleotide usages among all transcripts. [file 12864_2020_6491_MOESM1_ESM.xlsx]

## Sheet: Sheet1
Table S1. The number and Percentages of splicing donor-acceptor di-nucleotide usages among all transcripts.NA: non-acclimation; CS:cold stress of 6 hours at 10˚C, day/night; CA1: cold acclimation of 7 days at 10/4˚C,day/night; CA2:cold acclimation of 7 days at 4/0˚C, day/night; DA: de-acclimation of 7 days at 25/20˚C, day/night.
	Total	percentage	NA		CA0		CA1		CA2		DA
GT-AG	206912	96.4958	160673	97.7015	160354	97.6583	159051	97.6648	155561	97.6989	161915	97.1552
GC-AG	3598	1.67797	2367	1.43932	2382	1.45068	2366	1.45284	2328	1.46208	2528	1.5169
AT-AC	1144	0.533517	406	0.246879	422	0.257005	442	0.271409	369	0.231748	519	0.31142
AT-TC	1040	0.485016	297	0.180599	308	0.187577	294	0.18053	278	0.174596	430	0.258017
others	1732	0.807738	710	0.431734	733	0.44641	701	0.430447	689	0.432721	1264	0.758449
Total	214426	100	164453	100	164199	100	162854	100	159225	100	166656	100

## Sheet: Sheet2
0.0020808
0.00178812
0.00174762
0.00174627
0.00145839
0.00140373
0.00138016
0.00137189
0.00136315
0.00133629
0.00130163
0.00126826
0.0012578
0.00121715
0.00121627
0.0012127
0.00118677
0.00118657
0.00117858
0.00117552
0.00117406
0.00116511
0.00116263
0.00116144
0.00115321
0.00115135
0.00114687
0.00112634
0.00111707
0.00110345
0.00110226
0.00109934
0.00109743
0.00109591
0.00108897
0.00108646
0.00108308
0.00107621
0.00106732
0.00106465
0.00106311
0.00106066
0.00105584
0.00105176
0.0010515
0.00104711
0.00104353
0.00102996
0.00101292
0.00100912
0.000997177
0.000996778
0.000995956
0.000994043
0.000989139
0.00097263
0.000969285
0.000964985
0.000964169
0.000951814
0.000944016
0.000943865
0.00094043
0.000938373
0.000936654
0.000933335
0.000927541
0.000920665
0.000920379
0.000903964
0.000901233
0.000899111
0.000895558
0.000892183
0.000891147
0.00089041
0.00088892
0.00087812
0.000864107
0.000861592
0.00084468
0.000835646
0.000818374
0.000816544
0.000759971
0.000758142
0.000726502
0.000697929
0.000677024
0.000655879
0.000647348
0.000634702
0.000578854
0.000499455
0.000463822
0.000368342
0.000345274
0.000331112
0.000286708
0.000207681
0.000184835
0.000161782
0.000121792
0.000113237
9.61984e-05
5.77026e-05
4.22636e-05
9.89609e-06
0
0
0
0
0
0
0
0
0
0
0
0
0

## Sheet: Sheet3
0.084638
0.0703648
0.0567927
0.0560525
0.051259
0.0322289
0.0234988
0.0227226
0.0222114
0.0199839
0.0195331
0.0188319
0.0187545
0.0185704
0.0184122
0.0183648
0.0181615
0.0180558
0.0179154
0.0173996
0.0172899
0.0171261
0.0170461
0.0169698
0.0169501
0.0166709
0.0166611
0.0166548
0.016625
0.0164242
0.0163078
0.0162346
0.0161832
0.0161324
0.0161224
0.0160832
0.0160407
0.0160354
0.0157778
0.0157486
0.0157425
0.0156065
0.0155996
0.0155929
0.0155621
0.0154867
0.0154785
0.0154083
0.0153632
0.0153607
0.0153502
0.0153328
0.0151993
0.0151836
0.0151732
0.0150974
0.0150874
0.0150615
0.0149709
0.0149181
0.0147313
0.0147223
0.0146582
0.0146531
0.0146211
0.0146119
0.0144893
0.0144432
0.0142766
0.0142665
0.0142213
0.0141105
0.0140187
0.0137894
0.0137296
0.013656
0.0134791
0.0132872
0.0130486
0.0129925
0.0129106
0.0127928
0.0127363
0.0126602
0.0125915
0.012448
0.0123889
0.012361
0.0123427
0.012244
0.0121589
0.0121234
0.0120931
0.0117775
0.0117421
0.0114121
0.011402
0.011358
0.0113011
0.0101817
0.00950699
0.0076551
0.00685554
0.00677627
0.00669767
0.00489112
0.0038617
0.00355946
0.00292491
0.00291325
0.00278293
0.00235527
0.00228878
0.00185315
0.000682037
0.000573949
0.000280459
0.000124062
1.57655e-05
7.85935e-06
0
