# Supplementary material for: Comprehensive profiling of alternative splicing landscape during cold acclimation in tea plant
Source: BMC Genomics. 2020 Jan 20;21:65. doi: 10.1186/s12864-020-6491-6 (PMC6971990; doi:10.1186/s12864-020-6491-6)
Supplement: Supplementary file 2 — Additional file 2: Table S2. Characteristics of cold stress-responsive AS genes in tea plant. [file 12864_2020_6491_MOESM2_ESM.xlsx]

## Sheet: Sheet1
Table S2. Characteristics of cold-stressed-responsive AS genes in tea plant.The black circle indicates AS genes.
Pathway	Name	Gene ID	AS	AS Number
Abscisic acid (ABA) synthesis pathway	zeaxanthin epoxidase (ZEP)	TEA004230.1		6/25
		TEA023655.1
		TEA011681.1
		TEA006126.1
		TEA023505.1
		TEA016137.1
		TEA016138.1
		TEA016153.1
		TEA021649.1
		TEA033696.1
		TEA032437.1
		TEA000084.1
		TEA012234.1
		TEA024880.1
		TEA016604.1
		TEA032695.1
		TEA013909.1
	9-cis- epoxycarotenoid dioxygenase (NCED)	TEA024310.1
		TEA002583.1
		TEA022237.1
		TEA025155.1
		TEA030362.1
		TEA014954.1
	aldehyde oxidase (AO)	TEA030136.1
		TEA028626.1
Proline synthesis pathway	ornithine aminotransferase (OAT)	TEA033776.1		4/14
		TEA033781.1
		TEA032059.1
		TEA015068.1
	pyrroline-5-carboxylate synthetase (P5CS)	TEA027540.1
		TEA005521.1
		TEA031333.1
		TEA006045.1
	pyrroline-5-carboxylate reductase (P5CR)	TEA031031.1
		TEA019688.1
	pyrroline-5-carboxylate dehydrogenase (P5CDH)	TEA015816.1
		TEA003086.1
	proline dehydrogenase (ProDH)	TEA016181.1
		TEA027545.1
ICE | CBF | COR pathway	inducer of CBF expression (ICE)	TEA000036.1		6/17
		TEA018850.1
		TEA013512.1
		TEA015506.1
		TEA009785.1
	C-repeat binding transcription factor (CBF)	TEA010420.1
		TEA010423.1
		TEA031249.1
		TEA011471.1
		TEA011105.1
	cold regulated gene (COR)	TEA023910.1
		TEA033217.1
		TEA027019.1
		TEA030677.1
		TEA010841.1
		TEA013223.1
		TEA000894.1
Sugar metabolism pathway	sucrose phosphate synthase (SPS)	TEA000973.1		42/117
		TEA000989.1
		TEA004380.1
		TEA012804.1
		TEA030791.1
		TEA004383.1
	sucrose-6-phosphatase (SPP)	TEA001097.1
	sucrose synthase (SUS)	TEA025243.1
		TEA017533.1
		TEA018223.1
		TEA015846.1
		TEA022099.1
		TEA011494.1
		TEA032084.1
	invertase (INV)	TEA022740.1
		TEA011405.1
		TEA003957.1
		TEA024373.1
		TEA005184.1
		TEA013365.1
		TEA032873.1
		TEA000812.1
		TEA025066.1
		TEA027812.1
		TEA014537.1
		TEA004832.1
		TEA004830.1
		TEA004827.1
		TEA004824.1
		TEA030087.1
	fructokinase (FRK)	TEA013053.1
		TEA022840.1
		TEA018844.1
		TEA002204.1
		TEA020366.1
		TEA011198.1
		TEA003350.1
		TEA018391.1
		TEA007938.1
	6-phosphate fructokinase (PFK)	TEA018294.1
		TEA027266.1
		TEA011020.1
		TEA002969.1
		TEA027844.1
		TEA008711.1
		TEA002674.1
		TEA002682.1
		TEA002683.1
		TEA019988.1
		TEA024448.1
	phosphoribulokinase (PRK)	TEA031688.1
		TEA005788.1
	hexokinase (HXK)	TEA003477.1
		TEA025462.1
		TEA022058.1
		TEA003033.1
		TEA005890.1
		TEA022532.1
	trehalose-6-phosphate synthase (TPS)	TEA010861.1
		TEA018704.1
		TEA007055.1
		TEA003315.1
		TEA003316.1
		TEA002701.1
		TEA010200.1
		TEA018870.1
		TEA006786.1
		TEA007378.1
		TEA007384.1
		TEA021040.1
		TEA012039.1
		TEA022449.1
	trehalase (TRE)	TEA016927.1
		TEA021625.1
		TEA021630.1
	myo-inositol phosphate synthase (MIPS)	TEA009887.1
		TEA024455.1
	galactinol synthase (Gols)	TEA004752.1
		TEA011903.1
		TEA023963.1
		TEA006791.1
		TEA006793.1
		TEA006798.1
		TEA006802.1
		TEA006804.1
		TEA006811.1
		TEA012416.1
		TEA003328.1
		TEA031908.1
	raffinose synthase (RS)	TEA002446.1
		TEA013172.1
		TEA003419.1
		TEA014606.1
		TEA022917.1
		TEA013682.1
	starch synthase (SS)	TEA026718.1
		TEA016348.1
		TEA016357.1
		TEA015490.1
		TEA009798.1
		TEA009811.1
		TEA019511.1
		TEA014319.1
		TEA027031.1
		TEA018905.1
		TEA021054.1
		TEA030205.1
	beta-amylase (BAM)	TEA014523.1
		TEA014525.1
		TEA002371.1
		TEA017908.1
		TEA014997.1
		TEA005158.1
		TEA008554.1
		TEA032577.1
		TEA016229.1
		TEA003951.1
	alpha-amylase (AMY)	TEA006981.1
		TEA006966.1
		TEA006992.1
		TEA020876.1
		TEA006177.1
		TEA006178.1
		TEA010525.1
Oxidoreductase and antioxidant enzyme	peroxidase (POD)	TEA029453.1		24/129
		TEA004065.1
		TEA012891.1
		TEA014123.1
		TEA028298.1
		TEA022953.1
		TEA006224.1
		TEA021445.1
		TEA010146.1
		TEA010147.1
		TEA001331.1
		TEA010151.1
		TEA019103.1
		TEA012933.1
		TEA021877.1
		TEA019317.1
		TEA019319.1
		TEA019320.1
		TEA028696.1
		TEA011807.1
		TEA020909.1
		TEA007569.1
		TEA024164.1
		TEA010633.1
		TEA017500.1
		TEA017509.1
		TEA015805.1
		TEA027831.1
		TEA017140.1
		TEA000019.1
		TEA012622.1
		TEA014420.1
		TEA006313.1
		TEA000222.1
		TEA018647.1
		TEA008609.1
		TEA005749.1
		TEA005752.1
		TEA005755.1
		TEA005759.1
		TEA005760.1
		TEA005761.1
		TEA021383.1
		TEA009013.1
		TEA009015.1
		TEA009019.1
		TEA025184.1
		TEA027441.1
		TEA031894.1
		TEA000197.1
		TEA030630.1
		TEA028681.1
		TEA028682.1
		TEA029796.1
		TEA009331.1
		TEA027947.1
		TEA008747.1
		TEA029600.1
		TEA027576.1
		TEA005212.1
		TEA020735.1
		TEA005827.1
		TEA015004.1
		TEA015008.1
		TEA015011.1
		TEA015018.1
		TEA020569.1
		TEA016247.1
		TEA022033.1
		TEA019244.1
		TEA019270.1
		TEA008138.1
		TEA006839.1
		TEA031470.1
		TEA001209.1
		TEA021704.1
		TEA003267.1
		TEA008536.1
		TEA014809.1
		TEA015030.1
		TEA028634.1
		TEA022897.1
		TEA001789.1
		TEA028180.1
		TEA011393.1
		TEA027359.1
		TEA026798.1
		TEA026805.1
		TEA017067.1
		TEA029019.1
		TEA029025.1
		TEA011115.1
		TEA008472.1
		TEA008473.1
	superoxide dismutase (SOD)	TEA012935.1
		TEA005110.1
		TEA005151.1
		TEA006239.1
		TEA023332.1
		TEA003051.1
		TEA004714.1
		TEA010954.1
		TEA012017.1
		TEA008360.1
		TEA001534.1
		TEA012288.1
	catalase (CAT)	TEA013778.1
		TEA013817.1
		TEA006171.1
		TEA021409.1
		TEA002986.1
	ascorbate peroxidase (APX)	TEA026035.1
		TEA030817.1
		TEA000543.1
		TEA019211.1
		TEA012379.1
		TEA027158.1
		TEA018635.1
	glutathione peroxidase (GPX)	TEA008138.1
		TEA011807.1
		TEA011810.1
		TEA022695.1
		TEA028943.1
		TEA028947.1
		TEA024679.1
	glutathione reductase (GR)	TEA000904.1
		TEA005612.1
		TEA010358.1
		TEA018816.1
Flavonoid biosynthesis pathway	phenylalanine ammonia-lyase (PAL)	TEA014056.1		14/89
		TEA034008.1
		TEA003137.1
		TEA023243.1
		TEA014166.1
		TEA024587.1
		TEA003374.1
	cinnamate 4-hydroxylase (C4H)	TEA034001.1
		TEA016772.1
		TEA034002.1
		TEA014864.1
	4-coumarate- -CoA ligase （4CL)	TEA018887.1
		TEA019224.1
		TEA034012.1
		TEA019275.1
		TEA027829.1
		TEA028833.1
		TEA025906.1
		TEA013037.1
		TEA031746.1
		TEA012173.1
		TEA009431.1
		TEA019187.1
		TEA018045.1
		TEA006577.1
		TEA031627.1
		TEA022274.1
		TEA010681.1
		TEA002100.1
	chalcone synthase (CHS)	TEA018665.1
		TEA034040.1
		TEA034044.1
		TEA034046.1
		TEA034011.1
		TEA034045.1
		TEA034015.1
		TEA023331.1
		TEA023340.1
		TEA034013.1
		TEA034042.1
		TEA034043.1
		TEA034019.1
		TEA034014.1
		TEA034041.1
		TEA011908.1
		TEA019029.1
	chalcone isomerase (CHI)	TEA022023.1
		TEA034003.1
		TEA014874.1
		TEA013101.1
		TEA033023.1
		TEA033031.1
	flavanone 3-hydroxylase (F3H)	TEA004906.1
		TEA010326.1
		TEA032907.1
		TEA028622.1
		TEA009737.1
		TEA019638.1
		TEA000753.1
		TEA023937.1
		TEA016601.1
		TEA023790.1
		TEA000474.1
		TEA026443.1
		TEA004898.1
		TEA006643.1
		TEA014951.1
	flavonoid 3' -hydroxylase (F3'H)	TEA016716.1
		TEA016718.1
		TEA010133.1
		TEA006847.1
	flavonoid-3', 5'-hydroxylase (F3',5'H)	TEA029292.1
		TEA013315.1
		TEA034021.1
		TEA034051.1
	dihydroflavonol 4-reductase (DFR)	TEA032730.1
		TEA024758.1
		TEA023829.1
		TEA021807.1
		TEA021815.1
	anthocyanidin synthase (ANS)	TEA010322.1
		TEA015762.1
		TEA015769.1
	anthocyanidin reductase (ANR)	TEA030009.1
		TEA030023.1
		TEA022960.1
		TEA007646.1
		TEA031287.1
		TEA003247.1
	leucoanthocyanidin reductase (LAR)	TEA026458.1
		TEA021535.1
		TEA027582.1
		TEA009266.1
fatty acids pathway	acyl-coenzyme A thioesterase (ACT)	TEA020723.1		7/27
		TEA020727.1
		TEA033716.1
		TEA008226.1
		TEA024420.1
	fatty acid desaturase (FADS)	TEA016089.1
		TEA025470.1
		TEA017122.1
		TEA014072.1
		TEA019769.1
		TEA030501.1
		TEA000441.1
		TEA017065.1
	elongation of fatty acids protein (ELOVL)	TEA006106.1
	fatty acid hydrolase (FAH)	TEA030990.1
		TEA003475.1
		TEA024724.1
		TEA032831.1
		TEA018908.1
		TEA033002.1
		TEA027179.1
		TEA012376.1
		TEA017101.1
	fatty acid beta-oxidation protein (FAO)	TEA027322.1
		TEA013588.1
		TEA023625.1
		TEA023490.1
