# Supplementary material for: Comprehensive profiling of alternative splicing landscape during cold acclimation in tea plant
Source: BMC Genomics. 2020 Jan 20;21:65. doi: 10.1186/s12864-020-6491-6 (PMC6971990; doi:10.1186/s12864-020-6491-6)
Supplement: Supplementary file 4 — Additional file 4: Table S4. The data for each sequencing sample. [file 12864_2020_6491_MOESM4_ESM.xlsx]

## Sheet: Sheet1
Table S4.The data for each sequencing sample.
Sample	Raw Data		Valid Data		Valid Ratio(reads)	Q20%	Q30%	GC content%
	Read	Base	Read	Base
NA-1	46987152	7.05G	46499026	6.97G	98.96	100	97.41	45
NA-2	46987152	7.05G	46483720	6.97G	98.93	100	97.47	45
CS-6h-1	47240240	7.09G	46726438	7.01G	98.91	100	97.37	45
CS-6h-2	49392036	7.41G	48814016	7.32G	98.83	100	97.04	45
CA1-7d-1	49056164	7.36G	48539840	7.28G	98.95	100	97.12	45
CA1-7d-2	49243704	7.39G	48747890	7.31G	98.99	100	97.45	45
CA2-7d-1	49065858	7.36G	48543708	7.28G	98.94	100	97.61	45
CA2-7d-2	47971432	7.20G	47472232	7.12G	98.96	100	97.31	45
DA-7d-1	47132506	7.07G	46640010	7.00G	98.96	100	97.7	45
DA-7d-2	46369732	6.96G	45892754	6.88G	98.97	100	98.02	45
