# Supplementary material for: Comprehensive profiling of alternative splicing landscape during cold acclimation in tea plant
Source: BMC Genomics. 2020 Jan 20;21:65. doi: 10.1186/s12864-020-6491-6 (PMC6971990; doi:10.1186/s12864-020-6491-6)
Supplement: Supplementary file 5 — Additional file 5: Table S5. Sequences of primer pairs used for verifying AS transcripts and qRT-PCR analysis. [file 12864_2020_6491_MOESM5_ESM.xlsx]

## Sheet: Sheet1
Table S5. Sequences of primer pairs used for verifying AS transcripts and qRT-PCR. CsCOR: cold regulated gene; CsSUS: sucrose synthase gene; CsRS: raffinose synthase gene; CsPOD: peroxidase gene; CsSOD: superoxide dismutase gene; CsbHLH and CsMYB: transcription factor. QCsCOR, QCsRS, QCsPOD, QCsbHLH and QCsMYB indicates qRT-PCR primer.
Gene ID	Transcripts name	Forward primer	Reverse primer
TEA000894.1	CsCOR-1	ATTTGGCAATGAAGACGACG	TCTCTCCACTGAGCAAGC
	CsCOR-2	GATTATCTTTGCTACTTTGGC	AGAAGAATGATTATGCCAACG
	QCsCOR-1	TGCTCAGTGGAGAGATTG	TGTCCCTCAGTGTATCAG
	QCsCOR-2	GCTACTTTGGCTTCATACTT	GAGAATCAATGCTCCTGG
TEA025243.1	CsSUS-1	GTCCTTGGCTTGCCTGATA	AAGTAGCATCCCATTGGTG
	CsSUS-2	GCTTTTCTGGGTTTGTAGG	AATCTCTCAAGGTAAGGGTA
	CsSUS-3	ATCTCATATATTGTGCAAACC	TCTCTCAAGGTAAGGGTAG
	CsSUS-4	ATCTCATATATTGTGCAAAC	TCTCTCAAGGTAAGGGTA
TEA013682.1	CsRS-1	CTCCTAATATCTCGGTCAG	GCATGTGCTTTTCTACGG
	CsRS-2	CTCCTAATATCTCGGTCAG	GCATGTGCTTTTCTACGG
	QCsRS-1	GAGAGTGGAGATAGTGCT	CATGTGCTTTTCTACGGC
	QCsRS-2	CAATAGAACCGAAACGACC	CTTTTACAGCCTGGTTGATG
TEA027359.1	CsPOD1-1	TCCCACTGTGAAATCTGTAG	GTGTGAGCACCAGATAGAG
	CsPOD1-2	TAACCTACAACCCATCCATA	TGAAAGTCCAATCAAGTCCA
TEA012379.1	CsPOD2-1	AGCTATTGTCAAACCCTG	AATGGCTTCATACTCTGC
	CsPOD2-2	AGCACCAGGAGGACAATC	ATAGTTCTCTCTTTCCAGAT
	QCsPOD2-1	CCTGACTGGAATGTAAAAC	TGTGTGAGCACCAGATAG
	QCsPOD2-2	CATTCCTCCTCCGACTTC	CACACTTCAATCTTTTGGTCA
TEA008360.1	CsSOD-1	CAATTAGTTGCCTCAGTGAT	AATACAAGCCAAACCCAGC
	CsSOD-2	AATGCCCAGCAGGGAAGA	TTTTGCAGGCCATGGTAGG
TEA018946.1	CsbHLH-1	CCATAGGAAGAGGTTTGTAG	TACAAGTTGAAATGGCTAAA
	CsbHLH-2	GGAATGCTTCATGCAGCAAA	CTGCTCCATCCTTTCTTTGT
	QCsbHLH-1	CGATTCACAACCCTAACC	TCTACAAACCTCTTCCTATG
	QCsbHLH-2	AGCAAACCAGGCACGAAAG	GGTTCAAAACACGGATGGC
