# Supplementary material for: Comprehensive profiling of alternative splicing landscape during cold acclimation in tea plant
Source: BMC Genomics. 2020 Jan 20;21:65. doi: 10.1186/s12864-020-6491-6 (PMC6971990; doi:10.1186/s12864-020-6491-6)
Supplement: Supplementary file 6 — Additional file 6: Table S6. Alternative splicing analysis of Longjing 43 and Yinghong 9. [file 12864_2020_6491_MOESM6_ESM.xlsx]

## Sheet: Sheet1
Tbale S7. Alternative splicing analysis of Longjing 43 and Yinghong 9
Longjing 43 (Wang et al. BMC Genomics 2013)
	IR	A5SS	A3SS	ES	Other	Total
CK	569	342	646	303	277	2137
CA1	609	351	586	250	260	2056
CA3	1825	821	1398	700	778	5522
Yinghong 9 (Li et al. BMC Genomics 2019)
NA	4453	4222	4898	4295	8350	26218
CS	4487	4290	4827	4464	8372	26440
CA1	4460	4475	5127	4806	8018	26886
CA2	5086	4883	5518	5371	9349	30207
DA	4923	4262	4652	4393	9001	27231
