# Supplementary material for: Comprehensive profiling of alternative splicing landscape during cold acclimation in tea plant
Source: BMC Genomics. 2020 Jan 20;21:65. doi: 10.1186/s12864-020-6491-6 (PMC6971990; doi:10.1186/s12864-020-6491-6)
Supplement: Supplementary file 7 — Additional file 7: Table S7. Expression of bHLH in Shuchazao, Longjing 43 and Yinghong 9. [file 12864_2020_6491_MOESM7_ESM.xlsx]

## Sheet: Sheet1
Table S8. Expression of bHLH in Shuchazao, Longjing 43 and Yinghong 9. NA(non-acclimation);CS(cold stress);CA(cold acclimation);DA(de-acclimation)
	Shuchazao
	NA-1	NA-2	CS-1	CS-2	CA1-1	CA1-2	CA2-2	CA2-2	DA-1	DA-2
TEA018946.1	0.583686	0.184101	1.80189	0.872656	2.18716	1.38864	0.679731	0.362806	0.896894	0.148452
TEA018946.2	26.1238	28.4395	55.9758	60.8175	33.2284	37.1784	43.9936	41.2523	35.3264	39.3673
	Yinghong 9
	NA-1	NA-2	CS-1	CS-2	CA1-1	CA1-2	CA2-1	CA2-2	DA-1	DA-2
TEA018946.1	0.487581	0.487581	0.65293	0.619796	0.572554	1.23313	1.33825	0.995443	0.398773	0.488115
TEA018946.2	34.2219	29.2643	44.9485	51.3907	59.9935	41.7526	53.827	38.1757	31.3975	28.8949
	Longjing 43
	NA	CA1	CA3
TEA018946.1	0	0.075687	3.18068
TEA018946.2	32.3699	36.4561	23.4825
