# Supplementary material for: Comprehensive profiling of alternative splicing landscape during cold acclimation in tea plant
Source: BMC Genomics. 2020 Jan 20;21:65. doi: 10.1186/s12864-020-6491-6 (PMC6971990; doi:10.1186/s12864-020-6491-6)
Supplement: Supplementary file 8 — Additional file 8: Table S8. Comparison of AS events in Shuchazao, Longjing43 and Yinghong 9. [file 12864_2020_6491_MOESM8_ESM.xlsx]

## Sheet: Sheet1
Table S7. Comparison of AS events in Shuchazao, Longjing43 and Yinghong 9.
Pathway	Name	AS gene ID	Shuchazao	Longjing43	Yinghong9
Sugar metabolism pathway	sucrose phosphate synthase (SPS)	TEA004380.1	√		√
		TEA030791.1	√	√	√
		TEA004383.1
	sucrose synthase (SUS)	TEA025243.1	√		√
		TEA018223.1	√		√
	invertase (INV)	TEA024373.1	√		√
		TEA013365.1	√	√	√
		TEA004832.1
		TEA004824.1	√		√
	fructokinase (FRK)	TEA013053.1	√	√	√
		TEA018844.1	√		√
		TEA020366.1	√	√	√
		TEA003350.1	√		√
	6-phosphate fructokinase (PFK)	TEA019988.1
		TEA024448.1	√	√	√
	phosphoribulokinase (PRK)	TEA031688.1	√	√	√
		TEA005788.1	√	√	√
	hexokinase (HXK)	TEA025462.1
		TEA022532.1	√		√
	trehalose-6-phosphate synthase (TPS)	TEA007055.1
		TEA003316.1
		TEA018870.1
		TEA012039.1	√		√
		TEA022449.1	√		√
	myo-inositol phosphate synthase (MIPS)	TEA009887.1	√	√	√
	raffinose synthase (RS)	TEA002446.1
		TEA013172.1	√	√	√
		TEA014606.1
		TEA013682.1	√	√	√
	starch synthase (SS)	TEA016357.1
		TEA015490.1	√	√	√
		TEA009811.1	√	√	√
		TEA027031.1	√	√	√
		TEA018905.1	√	√	√
		TEA021054.1	√		√
	beta-amylase (BAM)	TEA014523.1	√		√
		TEA014525.1
		TEA003951.1	√	√	√
	alpha-amylase (AMY)	TEA020876.1	√	√	√
		TEA010525.1	√	√	√
Oxidoreductase and antioxidant enzyme	peroxidase (POD)	TEA014123.1
		TEA010146.1
		TEA021877.1
		TEA011807.1
		TEA015805.1	√		√
		TEA017140.1	√	√	√
		TEA005212.1	√		√
		TEA015011.1	√	√	√
		TEA028634.1
		TEA027359.1
		TEA026805.1
	superoxide dismutase (SOD)	TEA012935.1	√	√	√
		TEA004714.1	√		√
		TEA008360.1	√	√	√
	catalase (CAT)	TEA013817.1	√		√
		TEA021409.1
		TEA002986.1	√	√	√
	ascorbate peroxidase (APX)	TEA012379.1	√	√	√
		TEA018635.1	√	√	√
	glutathione peroxidase (GPX)	TEA011807.1
		TEA011810.1	√	√	√
		TEA022695.1
		TEA024679.1	√	√	√
	glutathione reductase (GR)	TEA000904.1	√	√	√
